# Supplementary material for: Evaluation of COVID-19 vaccine implementation in a large safety net health system
Source: Front Health Serv. 2023 Jun 5;3:1152523. doi: 10.3389/frhs.2023.1152523 (PMC10277563; doi:10.3389/frhs.2023.1152523)
Supplement: Supplementary file 3 [file Datasheet1.xlsx]

## Sheet: Rapid Analysis Data
ID	Interview Label	Summary Preparer	Position	Notes	General reflections on rollout (implementation):	DHS central coordination (downtown), communication, site needs, & adaptability/flexibility	Site specific coordination (site operations, unique/adaptive decisions the site made)	Outside non-DHS factors: DPH, CA policy, external/eligibility policies (national, government)	Patient/social/equity factors: Social needs (transportation, language, etc), clinic hours, needs and preferences on behalf of patients outside of DHS	Vaccine-specific factors, misinformation, lack of / need for patient education: type of vaccine (Pfizer, etc.), 1-2 shots, etc.	Relative priority of rollout & available resources: staffing (nursing, scheduling), vaccine scarcity (expiration, waste), etc.	Leadership engagement: clinic site leadership,	Staff/team/network engagement: Teamwork, frontline staff in flow, site communication logistics, staff motivating factors, awareness of vaccine clinics by all staff (at clinic or in health system), etc.	Patient engagement: patient communication, signage, notifying patients, connecting with patients	Other
